# Supplementary material for: A model to explain specific cellular communications and cellular harmony:- a hypothesis of coupled cells and interactive coupling molecules
Source: Theor Biol Med Model. 2014 Sep 14;11:40. doi: 10.1186/1742-4682-11-40 (PMC4237941; doi:10.1186/1742-4682-11-40)
Supplement: Additional file 1 — 1. “Terminology”. 2. “Change in Cellular Characteristics”. 3. Note 1 “The Roles of SCD versus ACD”. Note 2. “Categories of SCD and ACD”. Note 3 “Further Examples of these AsCD Categories”. Note 4 “Change of differentiation type.”. 4. “The Effects of Growth Factors and other Bioactive Molecules 5. Note 1, “Additional Information on the Definition of a Trefone”. Note 2 “Clarification on Ligand and Binding Protein Interaction”. Note 3 “Cell Couplets – AsCD and the a-Cell and i-Cell”. Note 4 “Drosophila – Potential Trefones and ACD”. 6. “Calculated Levels of Trefones and TCC, with Cellular Actions”. 7. “Receptors for the Six IGFBPs and Cellular Effects”. 8. Note 1 “Extracellular Binding Proteins/ Soluble Receptors”. Note 2 “Cell Receptors for Binding Proteins/Soluble Receptors”. 9. Note 1. “Further Evidence for a Receptor for TCC”. Note 2 “Problems with Cross-linking Experiments”. 10. “Evidence for Binary Receptors aside from the IGF System”. 11. “Evidence for Two Receptors for a Particular Trefone, outside the IGF System”. 12. Note 1 “Mechanisms of Nuclear Localization”. Note 2 “NL of IGFBPs”. Note 3 “NL of Potential Trefones other than the IGF System”. 13. “Evidence Supporting the Existence of a-Cells and i-Cells”. 14. “Candidates with mainly a-Cell-Type or i-Cell-Type Characteristics”. 15. “Interacting Cells and Trefones not associated with the IGF System”. 16. “Heterogeneity/Variability of Cells in Culture.” 17. “Cell lines are not Typical of Normal Cells”. 18. “Cell Receptors and Cell Markers”. 19. “Defined Couplet Cells for Insulin and Glucagon; Gastrin and Histamine”. 20. “Potential Couplet Trefones”. 21. “Further Examples of Potential Trefone and Cell Couplets”. 22. “Examples of Cellular Regulation by Complexes”. 23. “Proteolytic enzymes and their inhibitors”. 24. “Expanded Definition of ‘Trefone’ and Classes of Couplet Cell Interactions”. 25. Note 1 “Extended Trefone Couplets”. Note 2 “Singlet Cells”. 26. “Background of Cancer Research”. [file 1742-4682-11-40-S1.zip]

Archive with 26 entries (26 files):
- 3484671921331230_add1/3484671921331230_add01.doc
- 3484671921331230_add1/3484671921331230_add02.doc
- 3484671921331230_add1/3484671921331230_add03.doc
- 3484671921331230_add1/3484671921331230_add04.doc
- 3484671921331230_add1/3484671921331230_add05.doc
- 3484671921331230_add1/3484671921331230_add06.doc
- 3484671921331230_add1/3484671921331230_add07.doc
- 3484671921331230_add1/3484671921331230_add08.doc
- 3484671921331230_add1/3484671921331230_add09.doc
- 3484671921331230_add1/3484671921331230_add10.doc
- 3484671921331230_add1/3484671921331230_add11.doc
- 3484671921331230_add1/3484671921331230_add12.doc
- 3484671921331230_add1/3484671921331230_add13.doc
- 3484671921331230_add1/3484671921331230_add14.doc
- 3484671921331230_add1/3484671921331230_add15.doc
- 3484671921331230_add1/3484671921331230_add16.doc
- 3484671921331230_add1/3484671921331230_add17.doc
- 3484671921331230_add1/3484671921331230_add18.doc
- 3484671921331230_add1/3484671921331230_add19.doc
- 3484671921331230_add1/3484671921331230_add20.doc
- 3484671921331230_add1/3484671921331230_add21.doc
- 3484671921331230_add1/3484671921331230_add22.doc
- 3484671921331230_add1/3484671921331230_add23.doc
- 3484671921331230_add1/3484671921331230_add24.doc
- 3484671921331230_add1/3484671921331230_add25.doc
- 3484671921331230_add1/3484671921331230_add26.doc
